# Supplementary material for: Contemporary Analysis of Electronic Frailty Measurement in Older Adults with Multiple Myeloma Treated in the National US Veterans Affairs Healthcare System
Source: Cancers (Basel). 2021 Jun 18;13(12):3053. doi: 10.3390/cancers13123053 (PMC8233717; doi:10.3390/cancers13123053)
Supplement: Supplementary file 1 [file cancers-13-03053-s001.zip]

Archive with 1 entries (1 files):
- cancers-1237955-supplementary.pdf
